# Supplementary material for: An Antagonism Between Ethylene Signaling and DNA Methylation Orchestrates the Progression of Leaf Senescence in Non‐heading Chinese Cabbage
Source: Adv Sci (Weinh). 2025 Jun 23;12(35):e14954. doi: 10.1002/advs.202414954 (PMC12463009; doi:10.1002/advs.202414954)
Supplement: Supplementary file 2 — Supplemental Table 1 [file ADVS-12-e14954-s002.xlsx]

## Sheet: Sheet1
Table S1：Primers used in this work.
Primer Name	Sequence (5'-3')	Note
SAG12-5	ACAAAGGAGACTCGGTCTTG	For qPCR
SAG12-3	ACAACATCCACAACTGCCT
EIN3A-5	CCGGAGAAAGTTAACTTTGGG	For qPCR
EIN3A-3	TTCTCGCAGGTGAAGATGGTT
EIN3B-5	GCAGCAAACAAGGAGTTGATTAT	For qPCR
EIN3B-3	GAGCTTTGCAGACTTCCATCAT
EIN3C-5	CAACCTGAACCTGTTACTGAA	For qPCR
EIN3C-3	TGAGAGGACTGTCTCTGCTTA
NPR1A-5	GTTTGTCGTGACGACAGCA	For qPCR
NPR1A-3	GTCCTCAGAGTCCACAATAT
NPR1B-5	GCACCCACCGACTCATCT	For qPCR
NPR1B-3	AGCTTCACGACGGCGGTG
NPR1C-5	GCTGAAGGTCTACAAGAATCC	For qPCR
NPR1C-3	CTGAGGACTTAACTCTTGTC
MET1A-5	CCTGTTGAGGAGGTTGAAAA	For qPCR
MET1A-3	CACAATTTCTTCTCCAAC
MET1B-5	GACGCCGTTGCGGATAAG	For qPCR
MET1B-3	ATCTGCATGAAGTGCATGAC
CMT2-5	TTTCCGAGTGCCGAGATAA	For qPCR
CMT2-3	TGAATCTCGCAGATCTCCT
CMT3-5	GTCAATAGAGGACATGTTCC	For qPCR
CMT3-3	GGCGTCTTAGGATCTTTGTC
DRM1-5	GTCACTCTTCACTGGCATAG	For qPCR
DRM1-3	TAAACTCTATCAGATCACCC
DRM2-5	ATTCTCGGAGTTGGAAGCTT	For qPCR
DRM2-3	TGTTCTTCAGGGTCAGCATG
ROS1A-5	TGTTCAAGGTGATAGACGTT	For qPCR
ROS1A-3	CAAAGTCACTGCTGGGTACA
ROS1B-5	CCAAAAAGATCAACGAGGA	For qPCR
ROS1B-3	GCAACTTCATTAACATCAGCTG
DME-5	ATCGACCTCATCCTCACTC	For qPCR
DME-3	TTCAGCATTGGATCTCTCAT
DML3-5	TGCATGCCCGATGAAATCAG	For qPCR
DML3-3	CGCATTCTTCAATCGAGTT
P3a-F	CGACGAATTAGACACATGCATGTATACCAAAT	For EMSA
P3a-R	ATTTGGTATACATGCATGTGTCTAATTCGTCG
P3b-F	AAATATTTGAACCATGTAACTAATTTTGTA	For EMSA
P3b-R	TACAAAATTAGTTACATGGTTCAAATATTT
P1-5	TCTAGGGGACAGAGTTAG	For ChIP-qPCR
P1-3	CTGTTCAGAATTTAAAGA
P2-5	TCTTTAAATTCTGAACAG	For ChIP-qPCR
P2-3	GAGTAATTAAACGATTGC
P3-5	GTTTGCAATCGTTTAATTACTC	For ChIP-qPCR
P3-3	GATGAAGTTTTGCCCGATAAG
P4-5	AGGACGACCGTTATGCGGT	For ChIP-qPCR
P4-3	TATACGTGGACGTCTAAATG
CDS-5	GGTTTGGGATTATGTGGTGC	For ChIP-qPCR
CDS-3	GCTCTTGCTTAGATGAAACA
Pa-5	CGTGAGAGGTTGATTCCAA	For ChIP-qPCR
Pa-3	CTCCAAGTTATTTATACGTTC
Pb1-5	TTTACTCACTCATTCCGCGC	For ChIP-qPCR
Pb1-3	CATATCGGATTTTAGTTA
Pb2-5	CAGATGAAGTTTTGTTTACC	For ChIP-qPCR
Pb2-3	GGAACAAACTTTGAACTTTGG
Pb3-5	GTACGTTATCATATATGACC	For ChIP-qPCR
Pb3-3	GTGTGTTTTGGGGTTTGTGTG
CDSa-5	TTCTCTCTCCAGCTCATCG	For ChIP-qPCR
CDSa-3	TACTTCCTGTCCCTTGGGC
CDSb-5	TCGTCCCGGAGATTCTTT	For ChIP-qPCR
CDSb-3	TGAAGAACGGCAGTTGAACG
EIN3A-5	GAGAACACGGGGGACGAGCTCATGATGTTTAACGAGATGGGAA	For pCHF3 vector
EIN3A-3	CAGGTCGACTCTAGAGGATCCTTAGAACCATATGGATACATC
CMT2-5	GAGAACACGGGGGACGAGCTCATGTTATCTCCGGCGAAATG	For pCHF3 vector
CMT2-3	ATACGAACGAAAGCTCTGCAGTTAGTGAGGAATGGATTCTTG
CMT2-5	GTACCAGATTACGCTCATATGATGTTATCTCCGGCGAAATG	For pGAD-T7 vector
CMT2-3	ATGCCCACCCGGGTGGAATTCTTAGTGAGGAATGGATTCTTG
EIN3A-5	CAGAGGAGGACCTGCATATGATGATGTTTAACGAGATGGG	For pGBK-T7 vector
EIN3A-3	TCGACGGATCCCCGGGAATTCTTAGAACCATATGGATACATC
EIN3A-5	GCGGCACACTACGTACATATGATGATGTTTAACGAGATGGG	For pMAL-c5g vector
EIN3A-3	TTAATTACCTGCAGGGAATTCTTAGAACCATATGGATACATC
EIN3A-5	GAGAACACGGGGGACGAGCTCATGATGTTTAACGAGATGGG	For pCAMBIA1306-GFP vector
EIN3A-3	CATGTCGACTCTAGAGGATCCGAACCATATGGATACATCTTG
CMT2-5	GAGAACACGGGGGACGAGCTCATGTTATCTCCGGCGAAATG	For pCAMBIA1306-GFP vector
CMT2-3	CATGTCGACTCTAGAGGATCCGTGAGGAATGGATTCTTGAA
